# Supplementary material for: Systematics of the Rubidgeinae (Therapsida: Gorgonopsia)
Source: PeerJ. 2016 Jan 26;4:e1608. doi: 10.7717/peerj.1608 (PMC4730894; doi:10.7717/peerj.1608)
Supplement: Supplemental Information 1 — Data file (TNT format) for phylogenetic analysis. [file peerj-04-1608-s001.txt]

xread
‘Rubidgeinae’
47 15
Biarmosuchus_tener	00000000000000000000001000100000000000100000000
Hipposaurus_boonstrai	00010000000000000000000000100000000100100000000
Eriphostoma_microdon	1011101100101110010000000000000?0111?0001001111
Gorgonops_torvus	11111111001011100000000000000000011101011101111
Arctognathus_curvimola	111110111121111000000010000010000111000011?1111
Lycaenops_ornatus	1?111?11101111100000000000100000011100001101111
Smilesaurus_ferox	1111121210110010000000[01]000100000011100001101111
Aelurognathus_tigriceps	11111311101101100001[01]1[01]100100000011100001101111
Ruhuhucerberus_haughtoni	1111131111110110000111[01]11010100001111110???????
Sycosaurus_laticeps	111112111121001000010111011100000111010111?????
Sycosaurus_nowaki	111112111121001000010111011[01]0000011101011101111
Leontosaurus_vanderhorsti	11111311112100101101011200211111101111111111111
Dinogorgon_rubidgei	1???1?11112100111111121210211111101111111101111
Rubidgea_atrox	1?????12112100111111121210211111101111111111111
Clelandina_rubidgei	11111312112100111111121210211111101111111111111
;
proc/;
